# Supplementary material for: Role of Fucoidan on the Growth Behavior and Blood Metabolites and Toxic Effects of Atrazine in Nile Tilapia Oreochromis niloticus (Linnaeus, 1758)
Source: Animals (Basel). 2021 May 18;11(5):1448. doi: 10.3390/ani11051448 (PMC8157872; doi:10.3390/ani11051448)
Supplement: Supplementary file 1 [file animals-11-01448-s001.zip]

Archive with 1 entries (1 files):
- animals-1182886-supp.pdf
